# Supplementary material for: Thaldh3-Dependent GABA Metabolism Modulates Response of Trichoderma to Fusaric Acid-Induced Oxidative Stress
Source: J Fungi (Basel). 2025 Jul 21;11(7):542. doi: 10.3390/jof11070542 (PMC12300697; doi:10.3390/jof11070542)
Supplement: Supplementary file 1 [file jof-11-00542-s001.zip]

Archive with 1 entries (1 files):
- jof-3707508-SI.pdf
